# Supplementary material for: Deubiquitylase USP52 Promotes Bladder Cancer Progression by Modulating Ferroptosis through Stabilizing SLC7A11/xCT
Source: Adv Sci (Weinh). 2024 Oct 11;11(45):2403995. doi: 10.1002/advs.202403995 (PMC11615784; doi:10.1002/advs.202403995)
Supplement: Supplementary file 2 — Supplemental Table 1 [file ADVS-11-2403995-s001.xlsx]

## Sheet: Fig 1
	Figure 1D			Figure 1E
	Dubs number	Relative protein level of xCT		Relative cell viability		siUSP53	siUSP10	siUSP45	siSENP2	siOTUB1	siUSP13	siUSP41	siUEVLD	siJOSD1	siUSP52
	1	0.4525		Era-	1	0.9694	1.0104	1.001	1.0108	0.9609	1.0669	0.991	0.9797	0.987	1.038
	2	0.4925			2	1.0002	1.0137	1.0077	0.9477	0.9101	0.9293	1.004	1.066	0.9813	0.8928
	3	0.5273			3	1.0304	0.9758	0.9913	1.0415	1.129	1.0038	1.005	0.9543	1.0318	1.0692
	4	0.5808		Era+	1	1.0134	1.0989	0.8662	0.9372	0.5965	0.9698	0.7614	0.8204	0.7748	0.5565
	5	0.5819			2	1.0456	1.1025	0.872	0.8788	0.5649	0.8447	0.7714	0.8927	0.7703	0.4787
	6	0.6063			3	1.0772	1.0613	0.8578	0.9658	0.7008	0.9125	0.7721	0.7992	0.8099	0.5732
	7	0.6562
	8	0.6708		Figure 1F
	9	0.7103		Relative GSH level	siNC	siUSP52-1	siUSP52-2
	10	0.7757		1	0.922667	0.552891	0.956287
	11	0.7834		2	1.13418	0.49956	0.862123
	12	0.8175		3	1.08524	0.542165	0.728422
	13	0.8403		4	0.95596	0.90574	0.580114
	14	0.8436		5	0.861189	0.92888	0.686564
	15	0.8448		6	1.04076	0.767196	0.590781
	16	0.8847
	17	0.9286		Figure 1G
	18	0.9343		Relative Fe2+ level	siNC	siUSP52-1	siUSP52-2
	19	0.9727		1	0.834862	1.78899	2.27523
	20	0.9795		2	1.06422	2.3578	1.83486
	21	0.9803		3	1.10092	2.02752	1.93578
	22	1.0399
	23	1.0408
	24	1.0464
	25	1.0676
	26	1.0691
	27	1.0801
	28	1.0877
	29	1.1189
	30	1.1311
	31	1.1326
	32	1.1363
	33	1.1394
	34	1.1513
	35	1.1646
	36	1.1856
	37	1.1875
	38	1.2131
	39	1.2222
	40	1.2653
	41	1.2748
	42	1.2871
	43	1.2978
	44	1.316
	45	1.3163
	46	1.3232
	47	1.3316
	48	1.3726
	49	1.3787
	50	1.3802
	51	1.4214
	52	1.4314
	53	1.4477
	54	1.4639
	55	1.4688
	56	1.5047
	57	1.5063
	58	1.5166
	59	1.5208
	60	1.5516
	61	1.6103
	62	1.6256
	63	1.6863
	64	1.6939
	65	1.7051
	66	1.7098
	67	1.762
	68	1.7686
	69	1.7991
	70	1.8088
	71	1.8106
	72	1.8459
	73	1.9106
	74	1.9216
	75	1.9221
	76	1.9862
	77	2.0099
	78	2.0167
	79	2.0347
	80	2.0906
	81	2.0997
	82	2.2714
	83	2.3098
	84	2.3586
	85	2.3994
	86	2.4408
	87	2.4435
	88	2.5873
	89	2.6342
	90	2.8986
	91	2.9262
	92	3.2092
	93	3.2162
	94	3.2211
	95	3.3349
	96	3.4323

## Sheet: Fig 2
	Figure 2B								Figure 2C
	Metabolites	NC_1	NC_2	NC_3	KD_1	KD_2	KD_3		id	Classification_level2	Term	p-value	- log 10(p-value)
	Group	siNC	siNC	siNC	siUSP52	siUSP52	siUSP52		hsa00470	Metabolism of other amino acids	D-Amino acid metabolism	0.000771143	3.11286
	Glutamine	244952	136133	286010	17494.4	16771.6	23296.3		hsa00330	Amino acid metabolism	Arginine and proline metabolism	0.00088288	3.0541
	Inosine	1.75992e+06	3.9764e+06	2.54551e+06	126165	103343	1.41966e+06		hsa01040	Lipid metabolism	Biosynthesis of unsaturated fatty acids	0.00121501	2.91542
	Lathosterol	5837.12	2008.64	2008.64	14931.6	11521.1	16774.5		hsa00250	Amino acid metabolism	Alanine, aspartate and glutamate metabolism	0.00346266	2.46059
	P-Aminobenzoic Acid	2008.64	2008.64	2008.64	8418.95	6717.96	9550.92		hsa04540	Cellular community - eukaryotes	Gap junction	0.00625309	2.20391
	Gluconic Acid	139457	320791	301942	59742.8	11269.3	122157		hsa00480	Metabolism of other amino acids	Glutathione metabolism	0.00825719	2.08317
	N-Acetyl-L-Glutamic Acid	37826.2	33553.4	37745	12161.3	10304.5	9175.61		hsa00052	Carbohydrate metabolism	Galactose metabolism	0.013975	1.85465
	Lactitol	39193.3	32774.3	25682.7	113572	100251	109094		hsa00061	Lipid metabolism	Fatty acid biosynthesis	0.0259204	1.58636
	8-Methoxy-1,3,4,4a,5,6-Hexahydro-2h-Benzo[5,6]Cyclohepta[1,2-B]Pyridin-2-One	46231.9	35042.6	41132.6	16248.1	11139.1	11292.7		hsa00220	Amino acid metabolism	Arginine biosynthesis	0.0264437	1.57768
	N-Acetyl-L-Aspartic Acid	398120	310820	370074	138919	110621	127877		hsa00430	Metabolism of other amino acids	Taurine and hypotaurine metabolism	0.0286471	1.54292
	Conduritol-Beta-Epoxide	218491	190486	197689	74982.2	87257.2	61273.3		hsa04216	Cell growth and death	Ferroptosis	0.0459701	1.33752
	2-Aminohexanedioic Acid	33350	23884.4	32277.9	12719.7	11602.5	10369		hsa00410	Metabolism of other amino acids	beta-Alanine metabolism	0.0486959	1.31251
	Sorbitol	835532	672668	809334	1.74612e+06	1.95992e+06	1.85596e+06
	Arbutin	43604.6	37245.4	43595.7	23343.6	18914.1	16587		Figure 2D
	Thymine	37918.7	24280.9	32791.9	13920.3	16749.9	12845.2		gene_id	KD_1	KD_2	KD_3	NC_1	NC_2	NC_3
	D-Pinitol	85733	74914.4	54680.8	26460.7	35071.4	37511.9		Group	siUSP52	siUSP52	siUSP52	siNC	siNC	siNC
	Beta-Alanine	358893	257833	316485	148219	153870	147151		ACSL4	26.1115	27.5519	26.988	46.074	44.3519	46.186
	N-Acetylserine	69761.6	35324	56635.2	23488.8	29764.7	20399.2		ACSL5	0.659383	0.50454	0.544742	0.109723	0.269723	0.194995
	Arachidonic Acid	105242	90045.7	75293.5	173691	175755	160939		AGXT2	0.448017	0.350569	0.274787	0.0735759	0.0826813	0.206118
	4-Hydroxyproline	3.47304e+06	2.66448e+06	3.05706e+06	1.65189e+06	1.5764e+06	1.67154e+06		AHCYL1	16.4954	16.6562	17.1199	33.4534	33.4472	34.4552
	Quebrachitol	495363	370040	462580	271221	214924	214804		CHAC1	1.59809	1.4897	1.67666	0.655081	0.690141	0.967632
	2-Deoxy-D-Ribitol	58564.9	33640.7	61077.4	28527.4	22354.5	23980.9		CP	0.170091	0.275866	0.210876	0.419442	0.379625	0.336488
	Uric Acid	89784.1	60582.6	84310.3	36830.5	29536.1	54341.1		DNMT3B	9.5199	9.71155	9.63426	5.22372	4.68045	5.30263
	Xanthine	122678	113519	90894.1	59742.7	68101.2	54385.2		FTH1	2975.29	2964	2916.83	1676.49	1759.93	1694.82
	Dl-Xylose	14065.2	11245.8	11656.4	7932.97	6969.05	6022.49		FTL	1243.46	1224.53	1197.52	720.302	748.415	727.135
	Uridine Diphosphate Glucuronic Acid	313932	208431	283429	155874	157882	132047		GGCT	11.6888	12.0888	12.1141	29.6075	32.5194	29.1074
	Methyl-Beta-Galactopyranoside	9363.9	9006.83	9126.04	16906.8	13972.3	15877.8		GGT1	0.463658	0.493475	0.434826	0.220635	0.16488	0.173066
	Putrescine	364231	392564	407528	248204	243984	189758		HMOX1	28.2152	27.5304	26.2607	12.7671	12.7502	11.9959
	Udp-N-Acetylglucosamine	460647	339746	444182	273230	201058	228783		IL4I1	3.42924	3.71341	3.81687	0.630907	0.765113	0.804186
	Myo-Inositol	8.86498e+06	1.02475e+07	8.79188e+06	5.33349e+06	6.20012e+06	5.27174e+06		LACC1	3.1584	2.90267	3.38661	2.0181	1.9799	2.1793
	Taurine	643638	439980	569998	388814	238966	309126		MTAP	5.10175	5.13764	5.51658	8.2103	8.07752	8.31662
	3-Methoxyphenol	69001.1	72424.5	65320	100871	115773	114924		ODC1	114.369	113.712	112.804	59.6104	61.2208	57.6825
	Levoglucosan	69996.5	75638.1	64600.7	51219.3	40587.7	38585.2		SAT1	54.5942	54.4855	54.419	31.6673	32.0461	32.7895
	Stearic Acid	1.70149e+06	1.58996e+06	1.50324e+06	2.29938e+06	2.43368e+06	2.74895e+06		SLC11A2	15.7967	16.2371	16.7964	9.50323	9.36989	9.64219
	O-Phosphoethanolamine	109769	72219.6	115719	165059	155041	156500		SLC39A8	4.52994	4.43358	4.10736	2.19871	2.22555	2.40242
	Glycerol 1-Phosphate	438831	608764	559473	851977	799022	828038		TST	6.91622	7.30659	7.55702	9.35526	12.0225	11.1526
	Stearyl Alcohol	28516.5	23947.1	25341.9	32755.3	41672.6	43333.4
	Glycerophosphoric Acid	48613.6	43172.4	43962.1	66602.2	66519.7	63806.9		Figure 2E
	Creatine	1.2604e+06	1.07261e+06	1.25287e+06	859956	733190	829384		gene_id	siUSP52-1			siUSP52-2
	Benzyl Alcohol	5843.48	6378.92	5642.42	9204.21	7839.63	9192.32		GGT1	0.859809	0.86127	0.795234	0.643789	0.648807	0.686159
	Norepinephrine	46906.8	37924.3	40636	23566.7	23346.6	35327.6		FTH1	0.863867	0.784053	0.903648	0.72468	0.840758	0.879181
	O-Desmethylangolensin	680420	570136	665938	857497	1.04407e+06	899264		FTL	1.07529	1.24977	1.24437	1.27976	1.22729	1.24087
	Behenic Acid	27780.2	30260.6	21687.7	38085.7	41491.1	36554.7		HMOX1	1.90325	1.96098	2.08927	1.89832	2.17319	2.01128
	1-Butylamine	130620	196765	157779	228002	253065	234243		ODC1	0.880005	0.894806	0.924294	0.87925	0.838337	0.813999
	Nicotianamine	17401.1	17321.6	19372.5	11942.1	12852	13505.4		SLC11A2	0.657592	0.777406	0.813373	1.01829	0.723609	0.617517
	L-Asparagine	800531	702131	874239	616499	473491	591450		SAT1	0.748001	0.666758	0.644251	0.583786	0.669791	0.621351
	Sedoheptulose	27575.3	21364.5	30693.8	39400.7	34866.2	36007.5		DNMT3B	1.1718	1.21126	1.13936	1.10394	1.06662	1.17024
	Cetyl Alcohol	39329.9	35077.7	32447.8	41389.5	53688.1	52457.8		SLC39A8	0.96648	1.16949	1.19374	1.11315	1.10982	1.11682
	Erythritol	302396	203209	274974	362802	349407	356265		ACSL5	0.939088	1.87432	1.76851	1.41048	1.54067	1.87971
	1,3-Propanediol	1.10002e+06	899719	1.01637e+06	1.28631e+06	1.34055e+06	1.30842e+06		CHAC1	1.01617	1.09531	1.09207	0.964618	0.922795	0.972868
	Cis-Gondoic Acid	39498.2	32814	36953.3	48208.9	50126.6	44563.3		LACC1	0.657257	0.712904	0.618044	0.704758	0.638417	0.586807
	L-Histidine	17413	12803.3	15613.6	19794.6	20344.4	19870.9		USP52	-1.64511	-1.48031	-1.70892	-1.66565	-1.67345	-1.65604
	L-Glutamic Acid	1.40965e+07	1.15901e+07	1.31819e+07	1.02034e+07	9.59775e+06	1.00821e+07		CP	-1.54169	-1.02278	-0.347286	-0.993537	-1.36529	-0.691534
	Hexadecanedioic Acid	10709.5	8583.91	9205.62	11715.1	11504	13864.4		TST	-0.53404	-0.440336	-0.477714	-0.405276	-0.484084	-0.460477
	2-Ethylhexanol	8618.19	9533.74	7410.78	10368.2	11364.3	11198.3		GGCT	-0.713727	-0.542973	-0.704247	-0.578103	-0.81106	-0.77699
	Cis-9-Palmitoleic Acid	500805	409743	441468	557258	571730	572810		MTAP	-0.974676	-1.1167	-0.986423	-1.05314	-1.36805	-1.26676
	2,3-Diphosphoglycerin	53067.2	48972.8	55607.1	45768.8	34713.6	41924.6		ACSL4	-0.782372	-0.775315	-0.774505	-0.814656	-0.832812	-0.923827
	Heptylamine	33629.9	38453	38077.1	45125	45961.9	45868.7		AHCYL1	-1.54586	-1.30967	-1.29613	-1.70091	-1.46119	-1.27574
	L-Proline	1.32373e+07	1.13378e+07	1.25675e+07	9.8404e+06	1.02173e+07	9.93401e+06
	Pyroglutamic Acid	2.59864e+07	2.72705e+07	2.46692e+07	2.08932e+07	2.24378e+07	2.05522e+07
	10-Heptadecenoic Acid	46043.6	38399.4	41893.5	48978.7	55738.7	49082.9
	D-Threonic Acid	323199	358469	309749	401019	372997	404224
	Palmitic Acid	2.38724e+06	2.23141e+06	2.19743e+06	2.67361e+06	2.70547e+06	2.56399e+06
	Margaric Acid	32137.1	31637.8	31429.4	37460.4	34784.6	36401.9
	Glycerol	3.79736e+06	3.90795e+06	3.75193e+06	4.09995e+06	4.32106e+06	4.12719e+06
	Figure 2F top (left)																	Figure 2F top (right)
	Log10(μM Erastin)	siNC					siUSP52-1					siUSP52-2						Log10(μM Erastin)	siNC				siUSP52-1				siUSP52-2
	-1	98.7644	96.4352	99.091	97.6708	108.039	102.529	104.037	103.273	96.1156	94.0447	100.065	97.2936	95.1121	93.5208	114.008		-1	98.2205	102.992	95.6285	103.159	98.6049	100.492	98.8947	102.008	96.9633	105.089	95.2745	102.673
	-0.90309	96.2718	94.0065	94.4042	93.8432	101.03	97.8648	99.4531	97.0706	93.8336	97.6939	103.807	103.216	93.4259	99.2433	110.109		-0.90309	90.5721	103.611	102.815	106.055	92.6877	92.5462	91.6498	99.8248	93.1844	87.1261	103.09	92.5634
	-0.60206	93.8006	104.609	103.082	86.5502	93.0124	88.2442	99.041	95.5325	92.6875	86.495	92.1613	88.7784	105.103	84.7947	98.0735		-0.60206	94.4699	96.4434	95.8445	103.061	90.5176	92.9438	90.7265	93.7188	95.5699	83.5062	82.0295	94.1159
	-0.30103	93.3745	92.3732	99.8154	89.1209	89.9517	90.9182	92.959	88.1336	89.0283	82.9564	72.1482	74.2244	66.0884	62.5896	70.6517		-0.30103	89.61	94.6565	97.8867	110.64	87.8488	86.7435	90.558	95.653	80.7346	88.1257	91.3896	84.468
	0	89.5896	90.6618	107.946	90.9601	93.4952	72.0691	67.9474	66.8919	70.8929	61.9961	62.0205	69.0077	63.6329	63.5591	60.1973		0	96.1587	95.2652	95.2456	95.1376	84.7823	81.945	84.2903	90.3693	80.4468	73.0632	75.0473	89.8145
	0.30103	84.6542	84.1784	80.8621	91.024	83.8233	45.7607	50.0332	47.6506	47.1882	43.5792	36.2638	28.3387	38.2872	41.5016	35.1889		0.30103	75.2264	74.2446	71.9275	70.6217	33.3064	33.5894	31.4463	39.601	43.4457	48.3453	48.2317	48.05
	0.69897	33.9014	36.5999	39.76	38.5528	35.2862	38.4824	22.7296	24.9814	30.2994	28.2586	29.3715	28.3597	30.3516	35.1994	25.8937		0.69897	45.075	44.6724	46.4102	44.1619	27.9148	26.9308	28.2316	28.3529	30.1855	35.1912	35.9485	29.9053
	1	24.0875	27.3825	26.3031	27.1552	24.7124	15.6624	22.7698	14.7375	21.2015	17.7031	13.7531	6.19678	20.3503	10.2542	9.43217		1	40.4212	41.187	39.2921	67.6665	26.7961	25.5425	24.8888	26.8837	11.3366	13.2677	21.2041	12.5104
	1.30103	17.9804	18.0798	17.4052	19.8835	20.1676	10.5656	9.63066	12.7068	6.61479	7.83119	7.68274	9.93803	9.74834	18.7484	7.13473		1.30103	13.8828	13.2054	13.7945	14.0988	8.23561	8.6602	8.8152	8.76803	9.29194	8.156	17.0769	14.6535
	Figure 2F bottom (left)																	Figure 2F bottom (right)
	Log10(μM Erastin)	Vector				USP52												Log10(μM Erastin)	Vector				USP52
	-1	100.661	96.9776	98.7302	103.631	91.6056	104.285	115.292	88.8178									-1	102.982	98.2592	101.309	97.4495	101.802	100.805	98.4492	98.9437
	-0.90309	113.53	98.4868	99.6876	112.037	94.9923	102.778	105.524	114.858									-0.90309	100.328	111.43	100.769	101.282	94.8496	104.871	104.209	95.9622
	-0.60206	103.956	103.242	102.625	104.783	98.3583	96.5823	100.279	104.739									-0.60206	98.5111	105.663	103.333	94.9305	104.681	101.183	105.241	96.9366
	-0.30103	112.556	96.296	100.613	99.5902	97.842	94.0836	104.677	95.2814									-0.30103	105.528	105.96	114.579	95.5333	99.6128	96.9221	110.499	95.8458
	0	97.4482	101.976	97.4157	100.385	88.57	96.6443	84.5225	103.645									0	97.8453	105.33	105.672	91.215	91.3953	108.128	107.147	94.0351
	0.30103	92.4825	92.807	93.8131	96.3447	89.1482	95.1575	89.6438	105.834									0.30103	72.1425	74.8684	69.0477	70.0283	80.6472	90.5299	90.9954	82.9525
	0.69897	52.1725	56.6189	58.4851	63.6131	73.4745	83.779	81.4662	80.5782									0.69897	40.1691	48.149	43.5158	38.028	63.0852	68.4374	69.1137	74.3205
	1	40.8942	46.3467	46.8011	42.4358	58.6267	66.5978	65.9577	77.6872									1	27.2412	31.7934	35.581	21.2406	46.8976	48.8174	51.9371	49.4719
	1.30103	23.79	25.7211	25.5102	26.8246	41.4249	42.5194	47.6407	42.1063									1.30103	12.1722	12.1002	11.8573	11.6414	9.79547	9.76638	10.0645	10.0791
	Figure 2G
	Relative cell viability	siNC				siUSP52-1				siUSP52-2
	Era-	0.891594	0.986978	1.0467	1.07473	1.2503	0.981201	0.893181	0.875317	1.02735	1.00126	1.01199	0.959404
	Era+	0.885903	0.96976	0.867965	0.901969	0.534153	0.652022	0.557666	0.581026	0.607224	0.443218	0.550316	0.425767
	Era+Fer-1	0.813933	0.865659	0.97293	0.926751	0.826612	0.730194	0.80371	0.980285	0.924194	0.897477	1.07584	0.905121
	Era+Z-VAD	1.14698	0.813213	0.946851	0.938998	0.597439	0.527664	0.629883	0.533847	0.405073	0.507461	0.417891	0.558269
	Era+3-MA	0.937557	0.815878	1.02711	1.20332	0.499189	0.447048	0.506518	0.555146	0.372411	0.45534	0.316121	0.457966
	Figure 2H
	Relative cell viability	siNC				siUSP52-1				siUSP52-2
	Era-	1.00088	1.00385	1.00194	0.99333	0.995746	0.983021	0.99322	1.02801	1.00983	0.994895	1.0094	0.985873
	Era+	0.910098	0.851413	0.820917	0.879024	0.550873	0.616598	0.57356	0.557021	0.544376	0.49689	0.456145	0.586285
	Era+Fer-1	1.01446	1.02165	1.03821	1.02112	0.923062	0.858671	0.908907	0.966911	1.03176	0.830995	0.947408	0.875571
	Figure 2J
	Relative cell death	siNC			siUSP52-1			siUSP52-2
	Era-	13.2	15.3	12.3	18.9	22	20.4	15.2	23.1	22.3
	Era+	18.5	21.1	21.9	52.7	55.2	48.8	63.3	49.4	56.4
	Era+Fer-1	13.2	13.9	14.9	13	13.7	19.3	15	13.8	11.8
	Figure 2K
	Relative cell viability	shNC				shUSP52+Vector				shUSP52+USP52
	Era-	0.970007	1.01604	1.00935	1.0046	0.963562	1.02415	1.05048	0.961803	1.00302	0.926961	1.00612	1.06391
	Era+	0.861307	0.89019	0.962409	0.913841	0.669607	0.588124	0.636726	0.659108	0.996722	0.944747	0.954045	0.925865
	Era+Fer-1	0.968876	0.938849	0.950154	0.960058	1.09471	1.04483	1.04302	1.11992	0.991477	1.00941	1.00492	1.0456
	Figure 2L								Figure 2M
	Lipid ROS	Era-			Era+				Lipid ROS	Era-		Era+
		siNC	siUSP52-1	siUSP52-2	siNC	siUSP52-1	siUSP52-2			Vector	USP52	Vector	USP52
	1	2.05	1.74	2.02	23.9	54.8	47.3		1	4.84	5.66	17.3	10.5
	2	2.84	2.72	2.58	25.2	48.2	35.7		2	6.18	5.81	18.95	10.61
	3	1.99	2.32	3.05	20.3	40.6	42		3	4.02	3.23	22.4	8.88

## Sheet: Fig 3
	Figure 3A left								Figure 3A right								Figure 3B left					Figure 3B right
	UM-UC-3	Day	Optical density						T24	Day	Optical density						UM-UC-3	1	2	3		T24	1	2	3
			1	2	3	4	5				1	2	3	4	5
	siNC	0	0.1939	0.2012	0.1963	0.1911	0.1971		siNC	0	0.2203	0.2396	0.2808	0.2456	0.2586		siNC	186	202	213		siNC	256	242	222
		1	0.4198	0.3931	0.4484	0.3871	0.3973			1	0.5563	0.4741	0.4494	0.4621	0.4695		siUSP52-1	142	120	115		siUSP52-1	53	75	84
		2	0.604	0.6034	0.6657	0.5885	0.5931			2	0.6521	0.6054	0.6604	0.7893	0.8702		siUSP52-2	118	108	126		siUSP52-2	100	95	84
		3	0.857	0.8937	0.8862	0.8727	0.9031			3	1.2332	1.1297	1.2931	1.3053	1.3248
		4	1.4488	1.3292	1.4085	1.3666	1.3942			4	1.6864	1.8094	1.7785	1.7989	1.7387
		5	1.5088	1.4977	1.5286	1.4646	1.3686			5	2.06	2.2407	1.9328	1.9127	1.7374		Figure 3C					Figure 3D
	siUSP52-1	0	0.2111	0.2103	0.2102	0.2068	0.1978		siUSP52-1	0	0.215	0.2439	0.2357	0.2561	0.2469		UM-UC-3	1	2	3		T24	1	2	3
		1	0.3865	0.3868	0.3724	0.3516	0.3662			1	0.3231	0.3412	0.336	0.3472	0.3521
		2	0.5387	0.5301	0.4847	0.4804	0.4885			2	0.354	0.4661	0.4197	0.6219	0.3912		siNC	51.1	57.6	64.1		siNC	45.1	61.9	51.1
		3	0.8003	0.7508	0.726	0.7155	0.6773			3	0.7052	0.6944	0.646	0.7333	0.6259		siUSP52-1	31.8	38.3	26.5		siUSP52-1	24.4	21.2	25.4
		4	1.0624	1.0809	1.0545	1.0211	1.0176			4	0.989	0.9504	0.9689	0.9787	0.908		siUSP52-2	30.9	24.8	27.4		siUSP52-2	20.4	33.3	26.5
		5	1.196	1.0522	1.0604	1.0762	1.0845			5	0.9803	1.0687	1.0492	1.1684	1.2681
	siUSP52-2	0	0.2103	0.2114	0.2163	0.215	0.2181		siUSP52-2	0	0.2246	0.2359	0.2275	0.2424	0.2493							Figure 3E
		1	0.3835	0.3602	0.3718	0.3564	0.3686			1	0.3398	0.3036	0.3226	0.3319	0.3368							T24	1	2	3
		2	0.5705	0.4738	0.4659	0.4688	0.4706			2	0.494	0.3633	0.3701	0.316	0.3489
		3	0.6619	0.6872	0.6704	0.6264	0.6372			3	0.7184	0.6612	0.6166	0.6306	0.6217							siNC	260	249	253
		4	0.7618	0.7486	0.732	0.8594	0.8853			4	0.8648	0.9398	0.9517	0.9659	0.9795							shUSP52+Vector	20	35	26
		5	0.8733	0.8075	0.9434	0.8271	0.985			5	1.2683	1.0212	0.9889	1.137	1.1138							shUSP52+USP52	239	242	256
	Figure 3F								Figure 3H								Figure 3G
	T24	Day	Optical density						5637	Day	Optical density						T24	1	2	3
			1	2	3	4	5				1	2	3	4	5
	Vector	0	0.2211	0.2113	0.1976	0.188	0.1766		Vector	0	0.1609	0.1613	0.1634	0.1619	0.1598		Vector	232	225	243
		1	0.3488	0.3281	0.3167	0.3704	0.3512			1	0.2735	0.2804	0.2785	0.2581	0.2687		USP52	272	266	259
		2	0.4578	0.4919	0.5714	0.519	0.5404			2	0.3607	0.4007	0.4305	0.4301	0.3598
		3	0.7299	0.7257	0.7037	0.6875	0.7051			3	0.5917	0.5289	0.4808	0.4542	0.5567
		4	1.2504	1.2179	1.2155	1.166	1.1721			4	0.8628	0.814	0.8396	0.7931	0.8318		Figure 3I
		5	1.2227	1.2829	1.1173	1.2973	1.1846			5	0.8955	0.9069	1.045	0.9792	0.9773		5637	1	2	3
	USP52	0	0.2001	0.184	0.1908	0.1926	0.189		USP52	0	0.1444	0.1498	0.1467	0.1543	0.1476
		1	0.338	0.3	0.3014	0.3295	0.331			1	0.2567	0.2589	0.3205	0.2329	0.2347		Vector	170	185	190
		2	0.6309	0.573	0.5456	0.6644	0.6182			2	0.4201	0.3649	0.4575	0.4212	0.3985		USP52	220	229	215
		3	0.9359	0.9112	0.8703	0.8258	1.0095			3	0.6048	0.5704	0.6769	0.6698	0.5739
		4	1.5203	1.3996	1.3229	1.4188	1.3843			4	1.1364	1.1321	1.0631	0.96	1.0765
		5	1.5669	1.3986	1.3817	1.6152	1.4805			5	1.2698	1.1832	1.2808	1.2524	1.3239

## Sheet: Fig 4
	Figure 4B								Figure 4E
	T24	Day	Optical density						Relative cell viability	siNC+Vector				siUSP52+Vector				siNC+xCT				siUSP52+xCT
			1	2	3	4	5		Era-	1.00183	1.02435	1.01176	0.962058	0.982494	0.97983	1.02075	1.01692	0.982399	0.97498	1.02883	1.01379	1.02087	0.957004	1.04889	0.973237
	siNC+Vector	0	0.1304	0.1312	0.14	0.1396	0.1414		Era+	0.904336	0.869766	0.982237	0.917452	0.588847	0.593783	0.533437	0.648998	0.949038	1.02007	0.995473	0.933214	0.786211	0.938327	0.779881	0.863178
		1	0.3172	0.3165	0.3255	0.3173	0.3309		Era+Fer-1	0.903433	0.942517	0.93025	1.03815	0.903245	0.731755	0.89519	0.816331	1.01332	0.977626	1.00476	0.948104	0.909433	0.859292	1.06424	0.844187
		2	0.5245	0.5028	0.5246	0.5183	0.4834
		3	0.7948	0.8866	0.929	0.9153	0.8007
		4	1.4725	1.503	1.4379	1.4497	1.5277		Figure 4G
		5	1.6178	1.6013	1.7749	1.7518	1.555		Lipid ROS	Era-				Era+
	siUSP52+Vector	0	0.1455	0.1455	0.1499	0.15	0.1437			siNC+Vector	siUSP52+Vector	siNC+xCT	siUSP52+xCT	siNC+Vector	siUSP52+Vector	siNC+xCT	siUSP52+xCT
		1	0.194	0.1945	0.191	0.1849	0.1995		1	4.57	3.72	2.19	4.76	15.2	39.9	4.99	19.9
		2	0.3444	0.3485	0.3211	0.3419	0.3248		2	3.63	7.44	3.51	6.67	17.06	42.8	6.58	17.65
		3	0.5189	0.5005	0.5184	0.5704	0.5655		3	2.72	2.98	2.46	3.01	16.02	40.91	5.53	15.63
		4	0.8882	0.9065	0.9141	0.8212	0.9991
		5	1.1018	1.0905	1.2265	1.1781	1.167		Figure 4I
	siNC+xCT	0	0.1309	0.1217	0.1197	0.1238	0.1296		Cell death / %	siNC+Vector			siUSP52+Vector			siNC+xCT			siUSP52+xCT
		1	0.3377	0.3294	0.2625	0.2532	0.3512		Era-	13	15.9	11.6	14.5	14.3	18.3	14.5	16.6	11	13.4	14.6	9.45
		2	0.591	0.4843	0.5028	0.4218	0.5299		Era+	14.3	16.2	17.9	59.2	42.8	74.1	14	20.9	12.8	14.4	16.9	20.8
		3	0.9527	0.8935	0.8792	0.983	0.954		Era+Fer-1	11.3	13.2	13.7	11.9	14.6	11.6	11.6	13.6	14.6	10.6	13.8	14.6
		4	1.671	1.5292	1.5661	1.6187	1.5987
		5	1.892	1.9531	1.8843	1.9366	1.8274		Figure 4A
	siUSP52+xCT	0	0.1248	0.1262	0.113	0.1146	0.1142
		1	0.1362	0.1337	0.1434	0.1125	0.1399
		2	0.3421	0.3566	0.4256	0.397	0.4442
		3	0.6958	0.6288	0.5269	0.6705	0.5528
		4	1.2385	1.2544	1.1971	1.2443	1.3772
		5	1.3038	1.451	1.371	1.498	1.3469
	Figure 4C
	T24	1	2	3
	siNC+Vector	192	187	208
	siUSP52+Vector	60	53	74
	siNC+ xCT	230	220	236
	siUSP52+ xCT	103	95	116

## Sheet: Fig 5
	Figure 5A				Figure 5B						Figure 5D
	Figure 5E				Figure 5F
					Relative mRNA level	siNC			siUSP52-1			siUSP52-2			Vector			USP52
						1	2	3	1	2	3	1	2	3	1	2	3	1	2	3
					USP52	0.959334	1.01967	1.021	0.323071	0.339806	0.320139	0.512522	0.594481	0.570375	0.878889	0.974152	1.14709	104.947	98.0941	97.4528
					xCT	1.02991	1.00039	0.969699	1.181	1.12874	1.16748	1.08304	1.2216	1.21651	1.00586	0.994354	0.999778	1.44767	1.33719	1.41663
	Figure 5G		Figure 5H				Figure 5I				Figure 5J
	Figure 5K		Figure 5L
								Log2(Normalized USP52/GAPDH)
								Time (h)	siNC			siUSP52
									1	2	3	1	2	3
								0	0	0	0	0	0	0
								12	0.220485	-0.36226	0.018669	-0.84364	-0.99423	-0.44611
								24	-0.06096	-0.81131	-0.12612	-2.29902	-2.71327	-1.3742
								48	-0.63543	-1.21225	-0.61552	-3.91739	-4.14417	-3.54339

## Sheet: Fig 6
	Figure 6A			Figure 6B			Figure 6C			Figure 6D
	Figure 5E				Figure 5F				Figure 5H
	Figure 5I					Figure 5J

## Sheet: Fig 7
	Figure 7C
	Tumor volume	shNC+DMSO							shNC+IKE							shSUP52+DMSO							shUSP52+IKE
		1	2	3	4	5	6	7	1	2	3	4	5	6	7	1	2	3	4	5	6	7	1	2	3	4	5	6	7
	12	6.877	9.375	5.4	14.7175	6.877	16.384	15.979	16.2	8.464	11.368	12.7575	6.292	7.497	13.72	11.2995	8.75	9.8415	9.802	7.6705	9.0625	13.5	9.802	11.492	9.802	10.935	8.788	7.018	5.566
	15	9.0625	15.3	7.26	17.7785	9.126	19.0575	22.869	18.259	12.506	13.8765	15.5585	9.0625	10.656	17.7785	13.4865	9.6875	10.935	10.14	12.615	10.816	16.384	12.615	16.3995	15.138	15.138	9.802	7.26	9.802
	18	12.7575	20.691	8.464	23.8875	27.216	22.542	29.16	24.854	16.82	20.1465	18.7395	12.393	15.309	23.12	25.272	12.168	12.936	13.72	16.2	12.7575	20.691	22.3245	25.725	22.542	18.0815	9.375	8.1995	7.1415
	21	49.392	58.5385	30.456	47.61	51.842	41.454	56.448	57.112	39.0165	34.656	44.109	43.1235	50.274	49.392	34.983	21.504	16.2	17.55	20.48	19.343	27.5625	24.276	27.864	25.725	24.064	11.492	11.492	9.375
	24	97.686	92.512	46.746	64.061	93.775	128.774	132.878	85	67.8375	70.8295	76.832	64.386	82.8345	92.3355	62.426	44.8695	30.056	41.067	40.3065	37.2645	38.025	24.854	27.864	28.512	28.322	11.83	11.83	9.6875
	27	169.884	131.4	168.873	175.071	185.679	173.777	172.032	135.759	90.0375	99.144	116.032	122.304	131.196	149.683	102.528	62.866	65.6395	87.48	49.392	52.272	51.304	24.854	30.118	33.934	30.0125	13.72	14.112	11.154
	30	228.096	272.734	257.25	302.58	205.8	183.75	214.245	198.198	136.416	173.4	201.144	153.164	154.905	211.865	119.488	88.75	108.9	98.784	57.112	61.952	54.208	25.432	34.2225	47.432	35.378	15.138	15.138	12.393
	33	519.453	441.408	313.632	391.072	364.862	267.188	276.538	252.333	197.516	329.122	230.3	195.352	168.828	272.812	136.416	130.537	123.462	148.104	72.03	81.466	68.85	26.95	39.69	52.9	44.1	18.944	18.944	13.328
	36	1130.5	672.768	636.262	521.324	650	555	406.802	317.812	215.6	385.067	292.032	206.515	175.791	305.344	154.744	154.791	138.6	157.115	80.631	101.376	64.061	27.5625	41.6025	58.5385	48.4	21.964	22.6625	14.112
	Figure 7D						Figure 7E
	Tumor weight	shNC+DMSO	shNC+IKE	shUSP52+DMSO	shUSP52+IKE		Mice weight	shNC+DMSO	shNC+IKE	shUSP52+DMSO	shUSP52+IKE
	1	400	303	160	41		1	18.2	19.7	18.4	21.6
	2	412	249	199	59		2	19.3	19.5	19.9	21.8
	3	463	313	191	20		3	18.7	18.5	20.3	20.8
	4	486	278	210	30		4	20.6	17.9	20.9	22
	5	584	242	140	26		5	20.8	20.6	18.2	19.5
	6	482	273	113	32		6	21.3	21.6	19.5	18.8
	7	495	257	93	47		7	20	20.9	19.9	19.2
	Figure 7H						Figure 7I
	Ki-67 AOD	shNC+DMSO	shNC+IKE	shUSP52+DMSO	shUSP52+IKE		4-HNE AOD	shNC+DMSO	shNC+IKE	shUSP52+DMSO	shUSP52+IKE
	1	0.344	0.3009	0.2436	0.1651		1	0.0671	0.1156	0.0577	0.1923
	2	0.4271	0.3122	0.2013	0.1233		2	0.0623	0.1233	0.0619	0.2077
	3	0.3921	0.2877	0.1942	0.1832		3	0.0773	0.1459	0.0642	0.2259
	4	0.3843	0.3244	0.2733	0.1537		4	0.0611	0.0977	0.0899	0.1754

## Sheet: Fig 8
	Figure 8A				Figure 8B				Figure 8C				Figure 8D				Figure 8H
	ID	Tissue type	USP52		Relative mRNA level of USP52	Normal	Tumor		AOD of USP52	Normal	Tumor		USP52 group	OS time	OS		AOD	xCT	USP52
	TCGA-2F-A9KO-01	cancer	5.05337		Patients 1	0.426917	1.81512		Patients 1	0.44067	0.593334		Low	57	0		Point 1	0.80999	0.593334
	TCGA-2F-A9KP-01	cancer	6.57235		Patients 2	0.772767	4.53105		Patients 2	0.488404	0.547023		Low	40	0		Point 2	0.412064	0.44067
	TCGA-2F-A9KQ-01	cancer	3.80725		Patients 3	0.269644	7.45788		Patients 3	0.50841	0.752279		Low	27	0		Point 3	0.673693	0.547023
	TCGA-2F-A9KR-01	cancer	4.96113		Patients 4	0.415387	4.63051		Patients 4	0.471102	0.66323		Low	39	0		Point 4	0.459427	0.488404
	TCGA-2F-A9KT-01	cancer	4.65048		Patients 5	1.05263	0.755468		Patients 5	0.402189	0.660016		Low	24	0		Point 5	0.357494	0.31893
	TCGA-2F-A9KW-01	cancer	3.84053		Patients 6	0.323404	3.97952		Patients 6	0.334666	0.52964		Low	44	0		Point 6	0.502418	0.50841
	TCGA-4Z-AA7M-01	cancer	4.60139		Patients 7	3.4058	6.36934		Patients 7	0.398164	0.685295		Low	24	0		Point 7	0.442713	0.752279
	TCGA-4Z-AA7N-01	cancer	4.08602		Patients 8	0.381479	1.64008		Patients 8	0.33256	0.559809		Low	59	1		Point 8	0.449945	0.471102
	TCGA-4Z-AA7O-01	cancer	4.1757		Patients 9	1.21547	1.10446		Patients 9	0.35962	0.535657		Low	51	0		Point 9	0.566185	0.66323
	TCGA-4Z-AA7Q-01	cancer	2.81761		Patients 10	0.283455	1.02652		Patients 10	0.317791	0.440939		Low	39	1		Point 10	0.360042	0.402189
	TCGA-4Z-AA7R-01	cancer	4.96939		Patients 11	1.44175	1.86114		Patients 11	0.538471	0.827862		Low	39	0		Point 11	0.537424	0.660016
	TCGA-4Z-AA7S-01	cancer	5.67809		Patients 12	1.87201	6.44206		Patients 12	0.48547	0.666295		Low	18	1		Point 12	0.308456	0.334666
	TCGA-4Z-AA7W-01	cancer	2.04798		Patients 13	0.951495	5.4885		Patients 13	0.381882	0.33838		Low	70	0		Point 13	0.536949	0.52964
	TCGA-4Z-AA7Y-01	cancer	3.96299		Patients 14	2.79469	1.8567		Patients 14	0.452891	0.372748		High	57	1		Point 14	0.472373	0.398164
	TCGA-4Z-AA80-01	cancer	5.34942		Patients 15	1.48762	1.46322		Patients 15	0.358838	0.559483		High	8	1		Point 15	0.760722	0.685295
	TCGA-4Z-AA81-01	cancer	3.05146		Patients 16	1.75026	0.476168		Patients 16	0.469838	0.425212		High	2	1		Point 16	0.375574	0.33256
	TCGA-4Z-AA82-01	cancer	3.22857										High	4	1		Point 17	0.631941	0.559809
	TCGA-4Z-AA83-01	cancer	4.18365		Figure 8E				Figure 8F				High	25	0		Point 18	0.38432	0.35962
	TCGA-4Z-AA84-01	cancer	2.99232		AOD of USP52	Ois-I	II-IV		AOD of USP52	Tis-T1	T2-T4		High	9	1		Point 19	0.773464	0.535657
	TCGA-4Z-AA86-01	cancer	3.10308			0.31893	0.593334			0.31893	0.593334		High	9	1		Point 20	0.280935	0.317791
	TCGA-4Z-AA87-01	cancer	5.71932			0.347038	0.547023			0.33013	0.547023		High	23	1		Point 21	0.50072	0.440939
	TCGA-4Z-AA89-01	cancer	4.7282			0.208423	0.752279			0.39574	0.752279		High	23	1		Point 22	0.448266	0.538471
	TCGA-5N-A9KI-01	cancer	3.38931			0.420038	0.66323			0.371677	0.66323		High	3	1		Point 23	0.602729	0.827862
	TCGA-5N-A9KM-01	cancer	3.12597			0.312972	0.660016			0.347038	0.660016		High	50	0		Point 24	0.720053	0.48547
	TCGA-BL-A0C8-01	cancer	7.75543			0.40205	0.52964			0.338944	0.52964		High	14	1		Point 25	0.66491	0.666295
	TCGA-BL-A13I-01	cancer	3.93588			0.329789	0.685295			0.208423	0.685295		High	43	1		Point 26	0.381242	0.381882
	TCGA-BL-A13J-01	cancer	3.10578			0.429591	0.559809			0.420038	0.559809		High	27	1		Point 27	0.574493	0.33838
	TCGA-BL-A13J-11	normal	3.25918			0.332308	0.535657			0.404605	0.535657		High	26	1		Point 28	0.481875	0.452891
	TCGA-BL-A3JM-01	cancer	4.8073			0.32938	0.440939			0.312972	0.440939		High	25	1		Point 29	0.333315	0.33013
	TCGA-BL-A5ZZ-01	cancer	3.25382			0.294592	0.827862			0.40205	0.827862		High	1	1		Point 30	0.496131	0.358838
	TCGA-BT-A0S7-01	cancer	4.58758				0.666295			0.329789	0.666295		High	16	1		Point 31	0.40519	0.372748
	TCGA-BT-A0YX-01	cancer	3.02508				0.33838			0.429591	0.33838		High	49	0		Point 32	0.570335	0.469838
	TCGA-BT-A20J-01	cancer	3.612				0.372748			0.332308	0.372748		High	52	0		Point 33	0.346576	0.559483
	TCGA-BT-A20N-01	cancer	3.6738				0.559483			0.32938	0.559483		High	5	1		Point 34	0.533239	0.425212
	TCGA-BT-A20N-11	normal	3.17769				0.425212			0.294592	0.425212		High	8	1		Point 35	0.467371	0.50318
	TCGA-BT-A20O-01	cancer	3.44724				0.50318				0.50318		High	14	1		Point 36	0.417669	0.416557
	TCGA-BT-A20P-01	cancer	4.51775				0.416557				0.416557		High	63	0		Point 37	0.464951	0.493487
	TCGA-BT-A20Q-01	cancer	3.6717				0.493487				0.493487		High	11	1		Point 38	0.372178	0.3777
	TCGA-BT-A20Q-11	normal	3.29372				0.3777				0.3777		High	82	0		Point 39	0.379399	0.39574
	TCGA-BT-A20R-01	cancer	3.65719				0.400594				0.400594		High	55	0		Point 40	0.35795	0.371677
	TCGA-BT-A20R-11	normal	2.90051				0.427125				0.427125		High	63	0		Point 41	0.408618	0.400594
	TCGA-BT-A20T-01	cancer	3.65507				0.522878				0.522878		High	5	1		Point 42	0.351271	0.347038
	TCGA-BT-A20U-01	cancer	4.10258				0.346571				0.346571		High	26	1		Point 43	0.468111	0.427125
	TCGA-BT-A20U-11	normal	3.01247				0.384869				0.384869		High	7	1		Point 44	0.322752	0.338944
	TCGA-BT-A20V-01	cancer	5.42907				0.490972				0.490972		High	14	1		Point 45	0.420341	0.522878
	TCGA-BT-A20W-01	cancer	4.7685				0.455082				0.455082		High	64	0		Point 46	0.398051	0.346571
	TCGA-BT-A20W-11	normal	3.76108				0.517589				0.517589		High	65	0		Point 47	0.390564	0.384869
	TCGA-BT-A20X-01	cancer	2.47257				0.422419				0.422419		High	51	0		Point 48	0.240485	0.208423
	TCGA-BT-A2LA-01	cancer	4.42677				0.408512				0.408512		High	62	0		Point 49	0.458576	0.490972
	TCGA-BT-A2LA-11	normal	3.16619				0.386751				0.386751		High	9	1		Point 50	0.493915	0.455082
	TCGA-BT-A2LB-01	cancer	3.63674				0.331396				0.331396		High	20	1		Point 51	0.415459	0.420038
	TCGA-BT-A2LB-11	normal	2.84083				0.45098				0.45098		High	4	1		Point 52	0.430248	0.404605
	TCGA-BT-A2LD-01	cancer	3.60745				0.417418				0.417418						Point 53	0.317621	0.312972
	TCGA-BT-A3PH-01	cancer	4.19745				0.59203				0.59203						Point 54	0.259846	0.269713
	TCGA-BT-A3PJ-01	cancer	3.57024				0.39889				0.39889						Point 55	0.507148	0.517589
	TCGA-BT-A3PK-01	cancer	3.19481				0.269789				0.269789						Point 56	0.378579	0.422419
	TCGA-BT-A42C-01	cancer	4.37556				0.646298				0.646298						Point 57	0.391561	0.408512
	TCGA-BT-A42E-01	cancer	3.09962				0.383315				0.383315						Point 58	0.415315	0.386751
	TCGA-BT-A42F-01	cancer	2.3809				0.696367				0.696367						Point 59	0.381651	0.331396
	TCGA-C4-A0EZ-01	cancer	5.67127				0.291353				0.291353						Point 60	0.587013	0.45098
	TCGA-C4-A0F0-01	cancer	2.34499				0.381575				0.381575						Point 61	0.392705	0.417418
	TCGA-C4-A0F1-01	cancer	3.3848				0.302831										Point 62	0.37429	0.40205
	TCGA-C4-A0F6-01	cancer	4.07404														Point 63	0.295042	0.329789
	TCGA-C4-A0F7-01	cancer	4.46531														Point 64	0.446009	0.475898
	TCGA-CF-A1HR-01	cancer	3.42514		Figure 8I												Point 65	0.647028	0.59203
	TCGA-CF-A1HS-01	cancer	2.80519														Point 66	0.522159	0.429591
	TCGA-CF-A27C-01	cancer	4.39428														Point 67	0.325376	0.332308
	TCGA-CF-A3MF-01	cancer	3.59475														Point 68	0.310393	0.32938
	TCGA-CF-A3MG-01	cancer	4.28883														Point 69	0.319884	0.306183
	TCGA-CF-A3MH-01	cancer	4.38001														Point 70	0.343619	0.39889
	TCGA-CF-A3MI-01	cancer	2.01211														Point 71	0.277002	0.269789
	TCGA-CF-A47S-01	cancer	3.808														Point 72	0.317485	0.294592
	TCGA-CF-A47T-01	cancer	3.91782														Point 73	0.81407	0.646298
	TCGA-CF-A47V-01	cancer	5.04308														Point 74	0.405442	0.383315
	TCGA-CF-A47W-01	cancer	3.54964														Point 75	0.721103	0.696367
	TCGA-CF-A47X-01	cancer	3.9705														Point 76	0.468302	0.291353
	TCGA-CF-A47Y-01	cancer	3.76028														Point 77	0.426566	0.381575
	TCGA-CF-A5U8-01	cancer	4.53857														Point 78	0.337924	0.302831
	TCGA-CF-A5UA-01	cancer	5.77992														Point 79	0.323946	0.311425
	TCGA-CF-A7I0-01	cancer	3.4225
	TCGA-CF-A8HX-01	cancer	5.17562
	TCGA-CF-A8HY-01	cancer	3.14529
	TCGA-CF-A9FF-01	cancer	5.57183
	TCGA-CF-A9FH-01	cancer	4.56149
	TCGA-CF-A9FL-01	cancer	3.59335
	TCGA-CF-A9FM-01	cancer	4.36279
	TCGA-CU-A0YN-01	cancer	3.053
	TCGA-CU-A0YN-11	normal	3.24611
	TCGA-CU-A0YO-01	cancer	3.07108
	TCGA-CU-A0YR-01	cancer	4.38236
	TCGA-CU-A0YR-11	normal	3.64903
	TCGA-CU-A3KJ-01	cancer	3.33065
	TCGA-CU-A3QU-01	cancer	6.18819
	TCGA-CU-A3YL-01	cancer	4.84006
	TCGA-CU-A5W6-01	cancer	3.69512
	TCGA-CU-A72E-01	cancer	3.82968
	TCGA-DK-A1A3-01	cancer	3.28036
	TCGA-DK-A1A5-01	cancer	4.16098
	TCGA-DK-A1A6-01	cancer	3.58258
	TCGA-DK-A1A7-01	cancer	2.45486
	TCGA-DK-A1AA-01	cancer	3.94265
	TCGA-DK-A1AB-01	cancer	3.4239
	TCGA-DK-A1AC-01	cancer	8.07707
	TCGA-DK-A1AD-01	cancer	3.63569
	TCGA-DK-A1AE-01	cancer	4.11955
	TCGA-DK-A1AF-01	cancer	3.61147
	TCGA-DK-A1AG-01	cancer	4.76017
	TCGA-DK-A2HX-01	cancer	3.02255
	TCGA-DK-A2I1-01	cancer	3.20996
	TCGA-DK-A2I2-01	cancer	3.00742
	TCGA-DK-A2I4-01	cancer	3.03459
	TCGA-DK-A2I6-01	cancer	2.47561
	TCGA-DK-A3IK-01	cancer	3.70934
	TCGA-DK-A3IL-01	cancer	3.96719
	TCGA-DK-A3IM-01	cancer	3.26547
	TCGA-DK-A3IN-01	cancer	4.18271
	TCGA-DK-A3IQ-01	cancer	3.84024
	TCGA-DK-A3IS-01	cancer	3.86856
	TCGA-DK-A3IT-01	cancer	3.56362
	TCGA-DK-A3IU-01	cancer	3.04847
	TCGA-DK-A3IV-01	cancer	3.92612
	TCGA-DK-A3WW-01	cancer	3.04016
	TCGA-DK-A3WX-01	cancer	4.1211
	TCGA-DK-A3WY-01	cancer	4.60242
	TCGA-DK-A3X1-01	cancer	2.74013
	TCGA-DK-A3X2-01	cancer	4.32039
	TCGA-DK-A6AV-01	cancer	4.00175
	TCGA-DK-A6AW-01	cancer	3.98275
	TCGA-DK-A6B0-01	cancer	3.8454
	TCGA-DK-A6B1-01	cancer	7.50332
	TCGA-DK-A6B2-01	cancer	3.68264
	TCGA-DK-A6B5-01	cancer	4.27361
	TCGA-DK-A6B6-01	cancer	4.22305
	TCGA-DK-AA6L-01	cancer	2.75975
	TCGA-DK-AA6M-01	cancer	3.14238
	TCGA-DK-AA6P-01	cancer	4.1852
	TCGA-DK-AA6Q-01	cancer	3.6836
	TCGA-DK-AA6R-01	cancer	1.96252
	TCGA-DK-AA6S-01	cancer	3.63509
	TCGA-DK-AA6T-01	cancer	3.79906
	TCGA-DK-AA6U-01	cancer	6.0011
	TCGA-DK-AA6W-01	cancer	5.16851
	TCGA-DK-AA6X-01	cancer	4.76277
	TCGA-DK-AA71-01	cancer	4.02951
	TCGA-DK-AA74-01	cancer	2.78589
	TCGA-DK-AA75-01	cancer	5.08574
	TCGA-DK-AA76-01	cancer	3.47662
	TCGA-DK-AA77-01	cancer	4.66562
	TCGA-E5-A2PC-01	cancer	2.94021
	TCGA-E5-A4TZ-01	cancer	4.3807
	TCGA-E5-A4U1-01	cancer	5.87903
	TCGA-E7-A3X6-01	cancer	3.76399
	TCGA-E7-A3Y1-01	cancer	4.56746
	TCGA-E7-A4IJ-01	cancer	4.10354
	TCGA-E7-A4XJ-01	cancer	4.5821
	TCGA-E7-A519-01	cancer	3.20051
	TCGA-E7-A541-01	cancer	4.30408
	TCGA-E7-A5KE-01	cancer	5.26059
	TCGA-E7-A5KF-01	cancer	4.27631
	TCGA-E7-A677-01	cancer	4.88329
	TCGA-E7-A678-01	cancer	4.00189
	TCGA-E7-A6MD-01	cancer	3.68151
	TCGA-E7-A6ME-01	cancer	4.44159
	TCGA-E7-A6MF-01	cancer	5.22928
	TCGA-E7-A7DU-01	cancer	4.57352
	TCGA-E7-A7DV-01	cancer	3.46332
	TCGA-E7-A7PW-01	cancer	4.86796
	TCGA-E7-A7XN-01	cancer	3.73522
	TCGA-E7-A85H-01	cancer	4.72897
	TCGA-E7-A8O7-01	cancer	4.53356
	TCGA-E7-A8O8-01	cancer	3.78474
	TCGA-E7-A97P-01	cancer	3.87867
	TCGA-E7-A97Q-01	cancer	5.1404
	TCGA-FD-A3B3-01	cancer	3.2925
	TCGA-FD-A3B4-01	cancer	3.2258
	TCGA-FD-A3B5-01	cancer	3.61438
	TCGA-FD-A3B6-01	cancer	3.10923
	TCGA-FD-A3B7-01	cancer	2.73264
	TCGA-FD-A3B8-01	cancer	3.24056
	TCGA-FD-A3N5-01	cancer	3.63644
	TCGA-FD-A3N6-01	cancer	4.37501
	TCGA-FD-A3NA-01	cancer	3.14486
	TCGA-FD-A3SJ-01	cancer	4.64489
	TCGA-FD-A3SL-01	cancer	3.09861
	TCGA-FD-A3SM-01	cancer	3.44716
	TCGA-FD-A3SN-01	cancer	2.9931
	TCGA-FD-A3SO-01	cancer	2.32818
	TCGA-FD-A3SP-01	cancer	3.93867
	TCGA-FD-A3SQ-01	cancer	3.66319
	TCGA-FD-A3SR-01	cancer	4.29853
	TCGA-FD-A3SS-01	cancer	3.1807
	TCGA-FD-A43N-01	cancer	3.93705
	TCGA-FD-A43P-01	cancer	4.14182
	TCGA-FD-A43S-01	cancer	3.64144
	TCGA-FD-A43U-01	cancer	4.12551
	TCGA-FD-A43X-01	cancer	4.26837
	TCGA-FD-A43Y-01	cancer	4.13492
	TCGA-FD-A5BR-01	cancer	3.97763
	TCGA-FD-A5BS-01	cancer	2.75393
	TCGA-FD-A5BT-01	cancer	2.75433
	TCGA-FD-A5BU-01	cancer	2.51657
	TCGA-FD-A5BV-01	cancer	4.04043
	TCGA-FD-A5BX-01	cancer	3.07089
	TCGA-FD-A5BY-01	cancer	4.21535
	TCGA-FD-A5BZ-01	cancer	3.9862
	TCGA-FD-A5C0-01	cancer	3.50071
	TCGA-FD-A5C1-01	cancer	3.2776
	TCGA-FD-A62N-01	cancer	2.65207
	TCGA-FD-A62O-01	cancer	4.63274
	TCGA-FD-A62P-01	cancer	3.07233
	TCGA-FD-A62S-01	cancer	3.99378
	TCGA-FD-A6TA-01	cancer	3.83865
	TCGA-FD-A6TB-01	cancer	3.77993
	TCGA-FD-A6TC-01	cancer	5.10017
	TCGA-FD-A6TD-01	cancer	3.59317
	TCGA-FD-A6TE-01	cancer	5.18553
	TCGA-FD-A6TF-01	cancer	3.52113
	TCGA-FD-A6TG-01	cancer	3.94615
	TCGA-FD-A6TH-01	cancer	3.01271
	TCGA-FD-A6TI-01	cancer	3.99503
	TCGA-FD-A6TK-01	cancer	2.9957
	TCGA-FJ-A3Z7-01	cancer	8.37604
	TCGA-FJ-A3Z9-01	cancer	3.9258
	TCGA-FJ-A3ZE-01	cancer	5.08507
	TCGA-FJ-A3ZF-01	cancer	5.3642
	TCGA-FJ-A871-01	cancer	3.81387
	TCGA-FT-A3EE-01	cancer	3.16628
	TCGA-FT-A61P-01	cancer	3.18838
	TCGA-G2-A2EC-01	cancer	2.88814
	TCGA-G2-A2EF-01	cancer	5.27365
	TCGA-G2-A2EJ-01	cancer	2.98992
	TCGA-G2-A2EK-01	cancer	3.39489
	TCGA-G2-A2EL-01	cancer	4.4468
	TCGA-G2-A2EO-01	cancer	3.26061
	TCGA-G2-A2ES-01	cancer	3.69562
	TCGA-G2-A3IB-01	cancer	3.84117
	TCGA-G2-A3IE-01	cancer	3.67951
	TCGA-G2-A3VY-01	cancer	6.43155
	TCGA-G2-AA3B-01	cancer	4.42821
	TCGA-G2-AA3C-01	cancer	3.01212
	TCGA-G2-AA3D-01	cancer	5.33867
	TCGA-G2-AA3F-01	cancer	4.66707
	TCGA-GC-A3BM-01	cancer	5.57548
	TCGA-GC-A3BM-11	normal	4.22447
	TCGA-GC-A3I6-01	cancer	4.86297
	TCGA-GC-A3OO-01	cancer	3.94772
	TCGA-GC-A3RB-01	cancer	4.52651
	TCGA-GC-A3RC-01	cancer	3.04323
	TCGA-GC-A3RD-01	cancer	3.50621
	TCGA-GC-A3WC-01	cancer	4.88208
	TCGA-GC-A3WC-11	normal	3.95282
	TCGA-GC-A3YS-01	cancer	3.95019
	TCGA-GC-A4ZW-01	cancer	4.56901
	TCGA-GC-A6I1-01	cancer	2.83619
	TCGA-GC-A6I3-01	cancer	3.04162
	TCGA-GC-A6I3-11	normal	3.05064
	TCGA-GD-A2C5-01	cancer	4.84991
	TCGA-GD-A2C5-11	normal	3.36897
	TCGA-GD-A3OP-01	cancer	4.48878
	TCGA-GD-A3OP-11	normal	4.29005
	TCGA-GD-A3OQ-01	cancer	3.73477
	TCGA-GD-A3OQ-11	normal	4.68341
	TCGA-GD-A3OS-01	cancer	5.62618
	TCGA-GD-A6C6-01	cancer	2.76803
	TCGA-GD-A76B-01	cancer	4.2368
	TCGA-GU-A42P-01	cancer	4.75804
	TCGA-GU-A42Q-01	cancer	5.32221
	TCGA-GU-A42R-01	cancer	5.23666
	TCGA-GU-A762-01	cancer	2.90815
	TCGA-GU-A763-01	cancer	3.39864
	TCGA-GU-A764-01	cancer	3.03139
	TCGA-GU-A766-01	cancer	2.64447
	TCGA-GU-A767-01	cancer	4.12939
	TCGA-GU-AATO-01	cancer	3.67297
	TCGA-GU-AATP-01	cancer	3.42683
	TCGA-GU-AATQ-01	cancer	4.63288
	TCGA-GV-A3JV-01	cancer	5.05538
	TCGA-GV-A3JW-01	cancer	5.12005
	TCGA-GV-A3JX-01	cancer	4.43295
	TCGA-GV-A3JZ-01	cancer	3.49365
	TCGA-GV-A3QF-01	cancer	5.72421
	TCGA-GV-A3QG-01	cancer	3.73777
	TCGA-GV-A3QH-01	cancer	4.61622
	TCGA-GV-A3QI-01	cancer	5.57597
	TCGA-GV-A3QK-01	cancer	5.32205
	TCGA-GV-A40E-01	cancer	3.85346
	TCGA-GV-A40G-01	cancer	4.01573
	TCGA-GV-A6ZA-01	cancer	5.49457
	TCGA-H4-A2HO-01	cancer	5.41106
	TCGA-H4-A2HQ-01	cancer	4.31656
	TCGA-HQ-A2OE-01	cancer	5.23133
	TCGA-HQ-A2OF-01	cancer	5.37908
	TCGA-HQ-A5ND-01	cancer	4.42329
	TCGA-HQ-A5NE-01	cancer	3.32231
	TCGA-K4-A3WS-01	cancer	4.28606
	TCGA-K4-A3WU-01	cancer	5.16019
	TCGA-K4-A3WV-01	cancer	3.98589
	TCGA-K4-A3WV-11	normal	4.55623
	TCGA-K4-A4AB-01	cancer	4.08414
	TCGA-K4-A4AC-01	cancer	3.44875
	TCGA-K4-A54R-01	cancer	3.75776
	TCGA-K4-A54R-11	normal	4.48768
	TCGA-K4-A5RH-01	cancer	3.5617
	TCGA-K4-A5RI-01	cancer	4.63447
	TCGA-K4-A5RI-11	normal	3.29228
	TCGA-K4-A5RJ-01	cancer	4.09951
	TCGA-K4-A6FZ-01	cancer	4.20312
	TCGA-K4-A6MB-01	cancer	3.96434
	TCGA-K4-A83P-01	cancer	4.47868
	TCGA-K4-AAQO-01	cancer	4.22348
	TCGA-KQ-A41N-01	cancer	4.41323
	TCGA-KQ-A41O-01	cancer	5.76331
	TCGA-KQ-A41P-01	cancer	4.02985
	TCGA-KQ-A41Q-01	cancer	3.96103
	TCGA-KQ-A41R-01	cancer	4.71087
	TCGA-KQ-A41S-01	cancer	3.26739
	TCGA-LC-A66R-01	cancer	2.94591
	TCGA-LT-A5Z6-01	cancer	4.63608
	TCGA-LT-A8JT-01	cancer	4.68355
	TCGA-MV-A51V-01	cancer	4.54507
	TCGA-PQ-A6FI-01	cancer	3.66163
	TCGA-PQ-A6FN-01	cancer	1.85481
	TCGA-R3-A69X-01	cancer	3.17209
	TCGA-S5-A6DX-01	cancer	2.41146
	TCGA-S5-AA26-01	cancer	5.36039
	TCGA-SY-A9G0-01	cancer	3.50326
	TCGA-SY-A9G5-01	cancer	3.8152
	TCGA-UY-A78K-01	cancer	4.2766
	TCGA-UY-A78L-01	cancer	2.97019
	TCGA-UY-A78M-01	cancer	3.93267
	TCGA-UY-A78N-01	cancer	4.40624
	TCGA-UY-A78O-01	cancer	6.05636
	TCGA-UY-A78P-01	cancer	3.00632
	TCGA-UY-A8OB-01	cancer	3.04911
	TCGA-UY-A8OC-01	cancer	2.94467
	TCGA-UY-A8OD-01	cancer	3.37403
	TCGA-UY-A9PA-01	cancer	3.92237
	TCGA-UY-A9PB-01	cancer	3.45315
	TCGA-UY-A9PD-01	cancer	3.81889
	TCGA-UY-A9PE-01	cancer	3.92754
	TCGA-UY-A9PF-01	cancer	2.66734
	TCGA-UY-A9PH-01	cancer	3.85885
	TCGA-XF-A8HB-01	cancer	4.17959
	TCGA-XF-A8HC-01	cancer	4.98149
	TCGA-XF-A8HD-01	cancer	3.79588
	TCGA-XF-A8HE-01	cancer	3.58216
	TCGA-XF-A8HF-01	cancer	3.29935
	TCGA-XF-A8HG-01	cancer	4.87084
	TCGA-XF-A8HH-01	cancer	4.23403
	TCGA-XF-A8HI-01	cancer	4.49716
	TCGA-XF-A9SH-01	cancer	2.53382
	TCGA-XF-A9SI-01	cancer	4.12055
	TCGA-XF-A9SJ-01	cancer	2.39816
	TCGA-XF-A9SK-01	cancer	4.10266
	TCGA-XF-A9SL-01	cancer	3.41891
	TCGA-XF-A9SM-01	cancer	3.85777
	TCGA-XF-A9SP-01	cancer	3.19612
	TCGA-XF-A9ST-01	cancer	3.31506
	TCGA-XF-A9SU-01	cancer	3.43701
	TCGA-XF-A9SV-01	cancer	5.25634
	TCGA-XF-A9SW-01	cancer	3.55894
	TCGA-XF-A9SX-01	cancer	2.89392
	TCGA-XF-A9SY-01	cancer	3.1761
	TCGA-XF-A9SZ-01	cancer	3.9024
	TCGA-XF-A9T0-01	cancer	4.08685
	TCGA-XF-A9T2-01	cancer	4.60399
	TCGA-XF-A9T3-01	cancer	3.18304
	TCGA-XF-A9T4-01	cancer	3.66849
	TCGA-XF-A9T5-01	cancer	4.10487
	TCGA-XF-A9T6-01	cancer	3.28562
	TCGA-XF-A9T8-01	cancer	3.6187
	TCGA-XF-AAME-01	cancer	3.56303
	TCGA-XF-AAMG-01	cancer	5.32372
	TCGA-XF-AAMH-01	cancer	3.44319
	TCGA-XF-AAMJ-01	cancer	3.51627
	TCGA-XF-AAML-01	cancer	4.31048
	TCGA-XF-AAMQ-01	cancer	4.12485
	TCGA-XF-AAMR-01	cancer	4.06816
	TCGA-XF-AAMT-01	cancer	4.26713
	TCGA-XF-AAMW-01	cancer	3.59205
	TCGA-XF-AAMX-01	cancer	5.85076
	TCGA-XF-AAMY-01	cancer	4.65271
	TCGA-XF-AAMZ-01	cancer	4.80911
	TCGA-XF-AAN0-01	cancer	3.43244
	TCGA-XF-AAN1-01	cancer	4.42181
	TCGA-XF-AAN2-01	cancer	3.50605
	TCGA-XF-AAN3-01	cancer	4.20327
	TCGA-XF-AAN4-01	cancer	3.73209
	TCGA-XF-AAN5-01	cancer	3.31686
	TCGA-XF-AAN7-01	cancer	4.27125
	TCGA-XF-AAN8-01	cancer	3.28142
	TCGA-YC-A89H-01	cancer	3.96238
	TCGA-YC-A8S6-01	cancer	4.30276
	TCGA-YC-A9TC-01	cancer	4.51884
	TCGA-YF-AA3L-01	cancer	3.91108
	TCGA-YF-AA3M-01	cancer	3.94899
	TCGA-ZF-A9R0-01	cancer	3.06756
	TCGA-ZF-A9R1-01	cancer	5.65859
	TCGA-ZF-A9R2-01	cancer	4.66548
	TCGA-ZF-A9R3-01	cancer	4.38651
	TCGA-ZF-A9R4-01	cancer	4.02792
	TCGA-ZF-A9R5-01	cancer	4.85827
	TCGA-ZF-A9R7-01	cancer	5.24764
	TCGA-ZF-A9R9-01	cancer	4.19622
	TCGA-ZF-A9RC-01	cancer	4.39042
	TCGA-ZF-A9RD-01	cancer	2.49962
	TCGA-ZF-A9RE-01	cancer	4.14434
	TCGA-ZF-A9RF-01	cancer	3.6188
	TCGA-ZF-A9RL-01	cancer	4.46487
	TCGA-ZF-A9RM-01	cancer	4.90422
	TCGA-ZF-A9RN-01	cancer	4.45452
	TCGA-ZF-AA4N-01	cancer	4.59641
	TCGA-ZF-AA4R-01	cancer	4.5613
	TCGA-ZF-AA4T-01	cancer	2.84221
	TCGA-ZF-AA4U-01	cancer	4.27157
	TCGA-ZF-AA4V-01	cancer	3.47825
	TCGA-ZF-AA4W-01	cancer	2.74249
	TCGA-ZF-AA4X-01	cancer	4.85545
	TCGA-ZF-AA51-01	cancer	2.6443
	TCGA-ZF-AA52-01	cancer	3.59924
	TCGA-ZF-AA53-01	cancer	2.57835
	TCGA-ZF-AA54-01	cancer	3.68377
	TCGA-ZF-AA56-01	cancer	4.02027
	TCGA-ZF-AA58-01	cancer	3.11371
	TCGA-ZF-AA5H-01	cancer	2.69533
	TCGA-ZF-AA5N-01	cancer	3.55894
	TCGA-ZF-AA5P-01	cancer	3.55181

## Sheet: Fig S1
	Figure S1A
	Figure S1B
	Relative mRNA level of USP52	siNC			siUSP52-1			siUSP52-2			siUSP52-3
		1	2	3	1	2	3	1	2	3	1	2	3
	5637	0.946507	0.992926	1.06057	0.205819	0.193668	0.197277	0.311192	0.267463	0.256042	0.188766	0.163728	0.165756
	UM-UC-3	1.00969	0.969469	1.0209	0.546912	0.355905	0.341542	0.482984	0.603916	0.42765	0.682935	0.634973	0.719088
	T24	0.986781	1.19211	0.821243	0.367279	0.390223	0.367927	0.555384	0.534684	0.568635	0.446792	0.411266	0.455315
	Figure S1C
	Relative mRNA level of USP52	Vector			USP52
		1	2	3	1	2	3
	5637	0.9888	1.0852	0.9261	55.9361	48.6527	63.8612
	UM-UC-3	0.896595	1.06493	1.03861	16.8982	16.7578	17.5132
	T24	0.878889	0.974152	1.14709	104.947	98.0941	97.4528
	Figure S1D					Figure S1E

## Sheet: Fig S2
	Figure S2B

[truncated: 6 more sheets: Fig S3, Fig S4, Fig S5, Fig S6, Fig S7, Fig S8]
